# Supplementary material for: Tailored for Real-World: A Whole Slide Image Classification System Validated on Uncurated Multi-Site Data Emulating the Prospective Pathology Workload
Source: Sci Rep. 2020 Feb 21;10:3217. doi: 10.1038/s41598-020-59985-2 (PMC7035316; doi:10.1038/s41598-020-59985-2)
Supplement: Supplementary file 2 — Supplementary Table. [file 41598_2020_59985_MOESM2_ESM.xlsx]

## Sheet: list
	Number of Specimens							Percentage of Specimens
Diagnostic Entity	Train (Reference Lab)	Validation (Reference Lab)	Reference Lab Test	Fine-tuning (3 Labs)	Fine-tuning Validation (3 Labs)	Test (3 Labs)	Total	Train (Reference Lab)	Validation (Reference Lab)	Reference Lab Test	Fine-tuning (3 Labs)	Fine-tuning Validation (3 Labs)	Test (3 Labs)	Total
seborrheic keratosis	431	89	87	75	25	913	1620	14.45	14.96	14.24	8.89	11.63	9.65	11.01
squamous cell carcinoma (invasive or in situ)	386	98	86	80	17	908	1575	12.94	16.47	14.08	9.48	7.91	9.59	10.7
nodular basal cell carcinoma	270	53	71	50	16	621	1081	9.05	8.91	11.62	5.92	7.44	6.56	7.35
dysplastic nevus	62	6	11	6	1	879	965	2.08	1.01	1.8	0.71	0.47	9.29	6.56
compound melanocytic nevus	254	39	36	87	28	457	901	8.52	6.55	5.89	10.31	13.02	4.83	6.12
biopsy site/scar/wound of operation with no residual pathology	35	6	8	73	20	645	787	1.17	1.01	1.31	8.65	9.3	6.81	5.35
verruca	62	11	11	47	8	646	785	2.08	1.85	1.8	5.57	3.72	6.82	5.34
dermal nevus	204	37	42	26	4	439	752	6.84	6.22	6.87	3.08	1.86	4.64	5.11
actinic keratosis	75	15	13	37	12	471	623	2.52	2.52	2.13	4.38	5.58	4.98	4.23
multicentric basal cell carcinoma	106	16	35	18	5	299	479	3.55	2.69	5.73	2.13	2.33	3.16	3.26
junctional nevus	181	35	32	24	5	149	426	6.07	5.88	5.24	2.84	2.33	1.57	2.9
melanoma in situ	88	15	25	24	6	118	276	2.95	2.52	4.09	2.84	2.79	1.25	1.88
epidermoid cyst	24	4	6	16	3	220	273	0.8	0.67	0.98	1.9	1.4	2.32	1.86
basal cell carcinoma, residual or not otherwise specified	3	1	0	71	6	173	254	0.1	0.17	0	8.41	2.79	1.83	1.73
lentigo	4	0	4	13	7	205	233	0.13	0	0.65	1.54	3.26	2.17	1.58
spongiotic dermatitis	38	4	6	12	6	153	219	1.27	0.67	0.98	1.42	2.79	1.62	1.49
infiltrative basal cell carcinoma	96	16	23	4	2	30	171	3.22	2.69	3.76	0.47	0.93	0.32	1.16
dermatofibroma	46	11	11	6	2	82	158	1.54	1.85	1.8	0.71	0.93	0.87	1.07
acrochordon	28	8	7	5	3	91	142	0.94	1.34	1.15	0.59	1.4	0.96	0.97
lichenoid keratosis	38	6	3	4	3	80	134	1.27	1.01	0.49	0.47	1.4	0.85	0.91
lichen planus	28	4	6	4	1	86	129	0.94	0.67	0.98	0.47	0.47	0.91	0.88
pilar cyst	45	7	7	2	1	65	127	1.51	1.18	1.15	0.24	0.47	0.69	0.86
superficial spreading malignant melanoma	90	23	12	0	0	0	125	3.02	3.87	1.96	0	0	0	0.85
dermal hypersensitivity reaction	2	1	0	8	2	109	122	0.07	0.17	0	0.95	0.93	1.15	0.83
hemangioma	24	6	3	8	1	68	110	0.8	1.01	0.49	0.95	0.47	0.72	0.75
malignant melanoma not otherwise specified	22	4	6	21	5	38	96	0.74	0.67	0.98	2.49	2.33	0.4	0.65
fibrous papule	6	1	0	5	3	74	89	0.2	0.17	0	0.59	1.4	0.78	0.6
ulcerative basal cell carcinoma	0	0	0	3	1	81	85	0	0	0	0.36	0.47	0.86	0.58
psoriasis	21	3	4	7	2	39	76	0.7	0.5	0.65	0.83	0.93	0.41	0.52
granulomatous dermatitis	0	0	1	9	1	52	63	0	0	0.16	1.07	0.47	0.55	0.43
prurigo nodularis	2	1	1	5	1	50	60	0.07	0.17	0.16	0.59	0.47	0.53	0.41
other ulcer	0	0	0	9	0	52	61	0	0	0	1.07	0	0.55	0.41
neurofibroma	2	5	0	5	0	43	55	0.07	0.84	0	0.59	0	0.45	0.37
lipoma	5	1	0	1	0	47	54	0.17	0.17	0	0.12	0	0.5	0.37
squamoid basal cell carcinoma	13	1	1	0	0	38	53	0.44	0.17	0.16	0	0	0.4	0.36
sebaceous hyperplasia	11	1	1	2	3	33	51	0.37	0.17	0.16	0.24	1.4	0.35	0.35
pigmented basal cell carcinoma	22	5	3	1	1	19	51	0.74	0.84	0.49	0.12	0.47	0.2	0.35
blue nevus	3	0	0	2	0	44	49	0.1	0	0	0.24	0	0.46	0.33
other scar	1	0	0	0	0	45	46	0.03	0	0	0	0	0.48	0.31
syringoma	25	5	6	2	0	4	42	0.84	0.84	0.98	0.24	0	0.04	0.29
onychomycosis	0	0	1	5	0	33	39	0	0	0.16	0.59	0	0.35	0.27
warty dyskeratoma	25	6	7	1	0	0	39	0.84	1.01	1.15	0.12	0	0	0.27
nodular hidradenoma	22	13	1	0	0	0	36	0.74	2.18	0.16	0	0	0	0.24
molluscum contagiosum	11	4	5	0	0	15	35	0.37	0.67	0.82	0	0	0.16	0.24
furuncle	0	0	0	1	1	32	34	0	0	0	0.12	0.47	0.34	0.23
pyogenic granuloma	3	0	0	2	0	29	34	0.1	0	0	0.24	0	0.31	0.23
ulcerated malignant melanoma	24	7	1	0	0	0	32	0.8	1.18	0.16	0	0	0	0.22
cystic basal cell carcinoma	18	9	3	0	0	0	30	0.6	1.51	0.49	0	0	0	0.2
psoriasiform dermatitis	2	2	0	1	2	22	29	0.07	0.34	0	0.12	0.93	0.23	0.2
verrucoid keratosis	8	0	2	2	0	17	29	0.27	0	0.33	0.24	0	0.18	0.2
solar elastosis	0	0	1	0	0	27	28	0	0	0.16	0	0	0.29	0.19
chondrodermatitis nodularis helicis	0	0	1	2	0	25	28	0	0	0.16	0.24	0	0.26	0.19
Merkel cell carcinoma	24	2	2	0	0	0	28	0.8	0.34	0.33	0	0	0	0.19
perivascular dermatitis	2	0	0	1	0	24	27	0.07	0	0	0.12	0	0.25	0.18
dermatophytosis	0	0	1	0	0	26	27	0	0	0.16	0	0	0.27	0.18
lichen simplex chronicus	2	0	0	1	1	20	24	0.07	0	0	0.12	0.47	0.21	0.16
condyloma acuminatum	0	0	0	3	0	20	23	0	0	0	0.36	0	0.21	0.16
congenital nevus	0	0	0	0	0	19	19	0	0	0	0	0	0.2	0.13
granuloma annulare	8	1	3	1	0	6	19	0.27	0.17	0.49	0.12	0	0.06	0.13
dystrophic nail plate	0	0	0	2	0	16	18	0	0	0	0.24	0	0.17	0.12
keloid	0	0	0	1	0	16	17	0	0	0	0.12	0	0.17	0.12
other/unspecified	1	0	0	2	0	24	27	0.03	0	0	0.24	0	0.25	0.18
neuroma	0	0	0	1	0	13	14	0	0	0	0.12	0	0.14	0.1
dermal fibrosis	1	0	0	1	0	11	13	0.03	0	0	0.12	0	0.12	0.09
proliferation of melanocytes within the epidermis	0	0	0	0	1	12	13	0	0	0	0	0.47	0.13	0.09
granulation	0	0	2	3	0	8	13	0	0	0.33	0.36	0	0.08	0.09
fragmented basal cell carcinoma	0	0	1	4	0	8	13	0	0	0.16	0.47	0	0.08	0.09
lichen planopilaris	0	1	0	0	0	11	12	0	0.17	0	0	0	0.12	0.08
nail plate negative for onychomycosis	0	0	0	0	0	11	11	0	0	0	0	0	0.12	0.07
capillary hemangioma	1	1	1	0	0	7	10	0.03	0.17	0.16	0	0	0.07	0.07
lichenoid dermatosis	0	0	0	2	0	8	10	0	0	0	0.24	0	0.08	0.07
scale crust	0	0	0	0	0	9	9	0	0	0	0	0	0.1	0.06
pilomatricoma	0	0	0	0	0	9	9	0	0	0	0	0	0.1	0.06
urticaria	1	0	0	0	0	8	9	0.03	0	0	0	0	0.08	0.06
porokeratosis	2	0	0	1	0	6	9	0.07	0	0	0.12	0	0.06	0.06
follicular cyst	0	0	0	0	0	8	8	0	0	0	0	0	0.08	0.05
angioma	0	0	0	0	0	8	8	0	0	0	0	0	0.08	0.05
telangiectases	0	0	0	1	0	7	8	0	0	0	0.12	0	0.07	0.05
fibrosis	0	0	0	2	1	5	8	0	0	0	0.24	0.47	0.05	0.05
acute inflammatory reaction	5	1	0	2	0	0	8	0.17	0.17	0	0.24	0	0	0.05
infundibulocystic basal cell carcinoma	0	0	0	1	0	6	7	0	0	0	0.12	0	0.06	0.05
morphea	0	0	0	2	0	5	7	0	0	0	0.24	0	0.05	0.05
herpes	0	0	0	2	0	5	7	0	0	0	0.24	0	0.05	0.05
acantholytic dermatosis	0	0	0	0	1	6	7	0	0	0	0	0.47	0.06	0.05
Spitz nevus	5	2	0	0	0	0	7	0.17	0.34	0	0	0	0	0.05
tinea unguium	0	0	0	0	0	6	6	0	0	0	0	0	0.06	0.04
persistent nevus	0	0	0	0	0	6	6	0	0	0	0	0	0.06	0.04
mycosis fungoides	0	0	0	0	0	6	6	0	0	0	0	0	0.06	0.04
hidradenoma	0	0	0	0	0	6	6	0	0	0	0	0	0.06	0.04
metastatic carcinoma	0	0	0	1	0	5	6	0	0	0	0.12	0	0.05	0.04
fibroma	0	0	0	0	1	5	6	0	0	0	0	0.47	0.05	0.04
psoriasiform keratosis	0	0	0	0	1	5	6	0	0	0	0	0.47	0.05	0.04
sebaceoma	0	0	0	1	0	5	6	0	0	0	0.12	0	0.05	0.04
melanotic macule	0	0	0	1	0	5	6	0	0	0	0.12	0	0.05	0.04
guttate psoriasis	2	0	0	0	0	4	6	0.07	0	0	0	0	0.04	0.04
epithelial neoplasm	1	0	1	0	0	4	6	0.03	0	0.16	0	0	0.04	0.04
steatocystoma	1	0	0	2	0	3	6	0.03	0	0	0.24	0	0.03	0.04
cellular blue nevus	2	0	0	1	0	3	6	0.07	0	0	0.12	0	0.03	0.04
other cyst	0	0	0	0	0	6	6	0	0	0	0	0	0.06	0.04
lentigo maligna melanoma	5	1	0	0	0	0	6	0.17	0.17	0	0	0	0	0.04
acantholytic dyskeratotic acanthoma	0	0	0	0	0	5	5	0	0	0	0	0	0.05	0.03
lichenification	0	0	0	0	0	5	5	0	0	0	0	0	0.05	0.03
arthropod bite reaction	0	0	0	0	0	5	5	0	0	0	0	0	0.05	0.03
mucocele	1	0	0	0	0	4	5	0.03	0	0	0	0	0.04	0.03
parakeratosis	0	0	0	1	0	4	5	0	0	0	0.12	0	0.04	0.03
leukocytoclastic vasculitis	1	0	0	0	0	4	5	0.03	0	0	0	0	0.04	0.03
granular cell tumor	1	0	0	0	0	4	5	0.03	0	0	0	0	0.04	0.03
focal acantholytic dyskeratosis	0	0	0	0	1	4	5	0	0	0	0	0.47	0.04	0.03
calcinosis cutis	2	0	1	0	0	2	5	0.07	0	0.16	0	0	0.02	0.03
cornified layer	0	0	0	3	0	2	5	0	0	0	0.36	0	0.02	0.03
leiomyoma	4	0	0	0	0	1	5	0.13	0	0	0	0	0.01	0.03
insect bite	3	0	0	0	1	1	5	0.1	0	0	0	0.47	0.01	0.03
dermal edema	4	0	0	0	0	1	5	0.13	0	0	0	0	0.01	0.03
subcorneal blistering dermatosis	0	0	0	0	0	5	5	0	0	0	0	0	0.05	0.03
pityriasis lichenoides	0	0	0	0	0	5	5	0	0	0	0	0	0.05	0.03
fibroma molle	3	1	1	0	0	0	5	0.1	0.17	0.16	0	0	0	0.03
dilated pore	0	0	0	0	0	4	4	0	0	0	0	0	0.04	0.03
focal mucinosis	0	0	0	0	0	4	4	0	0	0	0	0	0.04	0.03
post inflammatory pigment	0	0	0	0	0	4	4	0	0	0	0	0	0.04	0.03
(clear cell) acanthoma	0	0	0	0	0	4	4	0	0	0	0	0	0.04	0.03
actinic cheilitis	0	0	0	0	0	4	4	0	0	0	0	0	0.04	0.03
telangiectasias	0	0	0	0	0	4	4	0	0	0	0	0	0.04	0.03
trichoepithelioma	0	1	0	0	0	3	4	0	0.17	0	0	0	0.03	0.03
lichen sclerosus	0	1	0	0	0	3	4	0	0.17	0	0	0	0.03	0.03
epidermal necrosis	0	0	1	0	0	3	4	0	0	0.16	0	0	0.03	0.03
thrombotic vasculopathy	0	0	0	0	0	4	4	0	0	0	0	0	0.04	0.03
subepidermal blister	0	0	0	0	0	4	4	0	0	0	0	0	0.04	0.03
b cell lymphoma	0	0	0	0	0	4	4	0	0	0	0	0	0.04	0.03
eroded epidermis	0	0	0	0	0	4	4	0	0	0	0	0	0.04	0.03
keratin granuloma	3	0	0	1	0	0	4	0.1	0	0	0.12	0	0	0.03
incidental nevus	0	0	0	0	0	3	3	0	0	0	0	0	0.03	0.02
abscess	0	0	0	0	0	3	3	0	0	0	0	0	0.03	0.02
purpura	0	0	0	0	0	3	3	0	0	0	0	0	0.03	0.02
pseudolymphoma	0	0	0	0	0	3	3	0	0	0	0	0	0.03	0.02
hamartoma	0	0	0	0	0	3	3	0	0	0	0	0	0.03	0.02
inverted follicular keratosis	0	0	0	0	0	3	3	0	0	0	0	0	0.03	0.02
myxoid cyst	0	0	0	0	0	3	3	0	0	0	0	0	0.03	0.02
infiltrate of atypical lymphocytes	0	0	0	0	0	3	3	0	0	0	0	0	0.03	0.02
milia	0	0	0	0	0	3	3	0	0	0	0	0	0.03	0.02
fibrokeratoma	0	0	0	0	0	3	3	0	0	0	0	0	0.03	0.02
lichenoid drug eruption	0	0	0	0	0	3	3	0	0	0	0	0	0.03	0.02
telogen effluvium	0	0	0	0	0	3	3	0	0	0	0	0	0.03	0.02
scabies	1	0	0	0	0	2	3	0.03	0	0	0	0	0.02	0.02
rosacea	0	0	0	0	0	3	3	0	0	0	0	0	0.03	0.02
tinea versicolor	1	0	0	0	0	2	3	0.03	0	0	0	0	0.02	0.02
transient acanthylotic dermatosis	1	0	0	0	0	2	3	0.03	0	0	0	0	0.02	0.02
hyperkeratosis	0	0	0	1	0	2	3	0	0	0	0.12	0	0.02	0.02
angiokeratoma	1	0	0	1	0	1	3	0.03	0	0	0.12	0	0.01	0.02
interface dermatosis	0	0	0	0	0	3	3	0	0	0	0	0	0.03	0.02
pityriasis rosea	0	0	0	0	0	3	3	0	0	0	0	0	0.03	0.02
mixed dermal infiltrate with eosinophils	0	0	0	0	0	4	4	0	0	0	0	0	0.04	0.03
other ulcer	0	0	0	0	0	3	3	0	0	0	0	0	0.03	0.02
actinic granuloma	0	0	3	0	0	0	3	0	0	0.49	0	0	0	0.02
excoriation	2	0	1	0	0	0	3	0.07	0	0.16	0	0	0	0.02
micronodular basal cell carcinoma	3	0	0	0	0	0	3	0.1	0	0	0	0	0	0.02
nevus comedonicus	0	0	0	0	0	2	2	0	0	0	0	0	0.02	0.01
erosion	0	0	0	0	0	2	2	0	0	0	0	0	0.02	0.01
drug eruption	0	0	0	0	0	2	2	0	0	0	0	0	0.02	0.01
hidrocystoma	0	0	0	0	0	2	2	0	0	0	0	0	0.02	0.01
lichen striatus	0	0	0	0	0	2	2	0	0	0	0	0	0.02	0.01
xanthoma	0	0	0	0	0	2	2	0	0	0	0	0	0.02	0.01
schwannoma	0	0	0	0	0	2	2	0	0	0	0	0	0.02	0.01
fibrous fatty tissue	0	0	0	0	0	2	2	0	0	0	0	0	0.02	0.01
fibromyxoma	0	0	0	0	0	2	2	0	0	0	0	0	0.02	0.01
sebaceous carcinoma	0	0	0	0	0	2	2	0	0	0	0	0	0.02	0.01
venous lake	0	0	0	0	0	2	2	0	0	0	0	0	0.02	0.01
mammilated epidermis	0	0	0	0	0	2	2	0	0	0	0	0	0.02	0.01
androgenetic alopecia	0	0	0	0	0	2	2	0	0	0	0	0	0.02	0.01
pemphigus vulgaris	0	0	0	0	0	2	2	0	0	0	0	0	0.02	0.01
telangiectasia macularis eruptiva perstans	0	0	0	0	0	2	2	0	0	0	0	0	0.02	0.01
acantholytic acanthoma	0	0	0	0	0	2	2	0	0	0	0	0	0.02	0.01
increased dermal mucin	0	0	0	0	0	2	2	0	0	0	0	0	0.02	0.01
acanthosis	0	0	0	0	0	2	2	0	0	0	0	0	0.02	0.01
trichilemmoma	0	0	0	0	0	2	2	0	0	0	0	0	0.02	0.01
prurigo pigmentosa	0	0	0	0	0	2	2	0	0	0	0	0	0.02	0.01
foreign body	0	0	0	1	0	1	2	0	0	0	0.12	0	0.01	0.01
connective tissue disease	1	0	0	0	0	1	2	0.03	0	0	0	0	0.01	0.01
fat necrosis	0	0	1	0	0	1	2	0	0	0.16	0	0	0.01	0.01
scarring alopecia	0	0	0	0	0	2	2	0	0	0	0	0	0.02	0.01
pauci inflammatory alopecia	0	0	0	0	0	2	2	0	0	0	0	0	0.02	0.01
other alopecia	0	0	0	0	0	2	2	0	0	0	0	0	0.02	0.01
pauci inflammatory scarring alopecia	0	0	0	0	0	2	2	0	0	0	0	0	0.02	0.01
inflammatory scarring alopecia	0	0	0	0	0	2	2	0	0	0	0	0	0.02	0.01
confluent and reticulated papillomatosis	0	0	0	0	0	2	2	0	0	0	0	0	0.02	0.01
pigmented purpuric dermatosis	0	0	0	0	0	2	2	0	0	0	0	0	0.02	0.01
lupus erythematosus	0	0	0	0	0	2	2	0	0	0	0	0	0.02	0.01
mixed dermal infiltrate with spongiosis	0	0	0	0	0	2	2	0	0	0	0	0	0.02	0.01
other mixed dermal infiltrate	0	0	0	0	0	2	2	0	0	0	0	0	0.02	0.01
cylindroma	1	0	0	0	1	0	2	0.03	0	0	0	0.47	0	0.01
mucosal lichen planus	0	1	1	0	0	0	2	0	0.17	0.16	0	0	0	0.01
deep penetrating nevus	2	0	0	0	0	0	2	0.07	0	0	0	0	0	0.01
ruptured folliculitis	2	0	0	0	0	0	2	0.07	0	0	0	0	0	0.01
pigmented scar	0	0	0	0	0	1	1	0	0	0	0	0	0.01	0.01
no tissue present	0	0	0	0	0	1	1	0	0	0	0	0	0.01	0.01
carcinoma not otherwise specified	0	0	0	0	0	1	1	0	0	0	0	0	0.01	0.01
tumor of the follicular infundibulum	0	0	0	0	0	1	1	0	0	0	0	0	0.01	0.01
xanthelasma	0	0	0	0	0	1	1	0	0	0	0	0	0.01	0.01
macular amyloidosis	0	0	0	0	0	1	1	0	0	0	0	0	0.01	0.01
callus	0	0	0	0	0	1	1	0	0	0	0	0	0.01	0.01
bullous pemphigoid	0	0	0	0	0	1	1	0	0	0	0	0	0.01	0.01
wart	0	0	0	0	0	1	1	0	0	0	0	0	0.01	0.01
bacterial contamination	0	0	0	0	0	1	1	0	0	0	0	0	0.01	0.01
metastatic malignant melanoma	0	0	0	0	0	1	1	0	0	0	0	0	0.01	0.01
epithelioid neoplasm	0	0	0	0	0	1	1	0	0	0	0	0	0.01	0.01
sebaceous adenoma	0	0	0	0	0	1	1	0	0	0	0	0	0.01	0.01
alopecia areata	0	0	0	0	0	1	1	0	0	0	0	0	0.01	0.01
dermal sclerosis	0	0	0	0	0	1	1	0	0	0	0	0	0.01	0.01
lymph node, reactive	0	0	0	0	0	1	1	0	0	0	0	0	0.01	0.01
trichodiscoma	0	0	0	0	0	1	1	0	0	0	0	0	0.01	0.01
follicular mucinosis	0	0	0	0	0	1	1	0	0	0	0	0	0.01	0.01
tick bite	0	0	0	0	0	1	1	0	0	0	0	0	0.01	0.01
fibromucinosis	0	0	0	0	0	1	1	0	0	0	0	0	0.01	0.01
large cell acanthoma	0	0	0	0	0	1	1	0	0	0	0	0	0.01	0.01
vitiligo	0	0	0	0	0	1	1	0	0	0	0	0	0.01	0.01
chordoma	0	0	0	0	0	1	1	0	0	0	0	0	0.01	0.01
verrucous neoplasm	0	0	0	0	0	1	1	0	0	0	0	0	0.01	0.01
spiradenoma	0	0	0	0	0	1	1	0	0	0	0	0	0.01	0.01
other poroma	0	0	0	0	0	1	1	0	0	0	0	0	0.01	0.01
hemosiderosis	0	0	0	0	0	1	1	0	0	0	0	0	0.01	0.01
atypical squamous neoplasm	0	0	0	0	0	1	1	0	0	0	0	0	0.01	0.01
myxedema	0	0	0	0	0	1	1	0	0	0	0	0	0.01	0.01
lymphovascular proliferation	0	0	0	0	0	1	1	0	0	0	0	0	0.01	0.01
melanoderma	0	0	0	0	0	1	1	0	0	0	0	0	0.01	0.01
syringocystadenoma papilliferum	0	0	0	0	0	1	1	0	0	0	0	0	0.01	0.01
adnexal carcinoma	0	0	0	0	0	1	1	0	0	0	0	0	0.01	0.01
spongiosis	0	0	0	0	0	1	1	0	0	0	0	0	0.01	0.01
healing wound	0	0	0	0	0	1	1	0	0	0	0	0	0.01	0.01
Band-like infiltrate with epidermotropism	0	0	0	0	0	1	1	0	0	0	0	0	0.01	0.01
ulcerated carcinoma	0	0	0	0	0	1	1	0	0	0	0	0	0.01	0.01
neutrophilic pustule	0	0	0	0	0	1	1	0	0	0	0	0	0.01	0.01
intracorneal hemorrhage	0	0	0	0	0	1	1	0	0	0	0	0	0.01	0.01
idiopathic guttate hypomelanosis	0	0	0	0	0	1	1	0	0	0	0	0	0.01	0.01
lymphoid infiltrate	0	0	0	0	0	1	1	0	0	0	0	0	0.01	0.01
halo nevus	0	0	0	0	0	1	1	0	0	0	0	0	0.01	0.01
keratosis pilaris	0	0	0	0	0	1	1	0	0	0	0	0	0.01	0.01
apocrine hydrocystoma	0	0	0	0	0	1	1	0	0	0	0	0	0.01	0.01
subcorneal hemorrhage	0	0	0	0	0	1	1	0	0	0	0	0	0.01	0.01
papillary eccrine adenoma	0	0	0	0	0	1	1	0	0	0	0	0	0.01	0.01
hemosiderin	0	0	0	0	0	1	1	0	0	0	0	0	0.01	0.01
pilonidal sinus	0	0	0	0	0	1	1	0	0	0	0	0	0.01	0.01
cellulitis	0	0	0	0	0	1	1	0	0	0	0	0	0.01	0.01
angiomyxoma	0	0	0	0	0	1	1	0	0	0	0	0	0.01	0.01
centrifugal scarring alopecia	0	0	0	0	0	1	1	0	0	0	0	0	0.01	0.01
central centrifugal cicatricial alopecia	0	0	0	0	0	1	1	0	0	0	0	0	0.01	0.01
traction alopeicia	0	0	0	0	0	1	1	0	0	0	0	0	0.01	0.01
confluent and reticulated papillomatosis of gougerot and carteaud	0	0	0	0	0	1	1	0	0	0	0	0	0.01	0.01
cyst lining with neutrophils	0	0	0	0	0	1	1	0	0	0	0	0	0.01	0.01
erythema ab igne	0	0	0	0	0	1	1	0	0	0	0	0	0.01	0.01
nodular vasculitis	0	0	0	0	0	1	1	0	0	0	0	0	0.01	0.01
superficial gyrate erythema	0	0	0	0	0	1	1	0	0	0	0	0	0.01	0.01
lupus panniculitis	0	0	0	0	0	1	1	0	0	0	0	0	0.01	0.01
proliferative xanthogranuloma	0	0	0	0	0	1	1	0	0	0	0	0	0.01	0.01
suture granuloma	0	0	0	0	0	1	1	0	0	0	0	0	0.01	0.01
Juvenile xanthogranuloma	0	0	0	0	0	1	1	0	0	0	0	0	0.01	0.01
anaplastic large cell lymphoma	0	0	0	0	0	1	1	0	0	0	0	0	0.01	0.01
lymphomatoid keratosis	0	0	0	0	0	1	1	0	0	0	0	0	0.01	0.01
postinflammatory hyperpigmentation	0	0	0	0	0	1	1	0	0	0	0	0	0.01	0.01
acute inflammatory reaction consistent with aldara reaction	0	0	0	0	0	1	1	0	0	0	0	0	0.01	0.01
acutely inflamed crust	0	0	0	0	0	1	1	0	0	0	0	0	0.01	0.01
atrophy	0	0	0	0	1	0	1	0	0	0	0	0.47	0	0.01
fibroplasia with mixed inflammatory cell infiltrate	0	0	0	0	1	0	1	0	0	0	0	0.47	0	0.01
accessory (supernumerary) nipple	0	0	0	1	0	0	1	0	0	0	0.12	0	0	0.01
subepidermal blistering dermatosis	0	0	0	1	0	0	1	0	0	0	0.12	0	0	0.01
nail plate with possible tobacco staining	0	0	0	1	0	0	1	0	0	0	0.12	0	0	0.01
necrosis	0	0	0	1	0	0	1	0	0	0	0.12	0	0	0.01
pigmented spindle cell nevus of reed	0	0	0	1	0	0	1	0	0	0	0.12	0	0	0.01
osteoma cutis	0	0	0	1	0	0	1	0	0	0	0.12	0	0	0.01
malignant dermal spindle cell neoplasm	0	0	0	1	0	0	1	0	0	0	0.12	0	0	0.01
negative for onychomycosis	0	0	0	1	0	0	1	0	0	0	0.12	0	0	0.01
suppurative dermatitis	0	0	0	1	0	0	1	0	0	0	0.12	0	0	0.01
poikiloderma	0	0	0	1	0	0	1	0	0	0	0.12	0	0	0.01
papular urticaria	0	0	0	1	0	0	1	0	0	0	0.12	0	0	0.01
pseudoepitheliomatous hyperplasia	0	0	1	0	0	0	1	0	0	0.16	0	0	0	0.01
eccrine poroma	0	1	0	0	0	0	1	0	0.17	0	0	0	0	0.01
acral epidermal and dermal necrosis	0	1	0	0	0	0	1	0	0.17	0	0	0	0	0.01
pilonidal cyst or sinus	0	1	0	0	0	0	1	0	0.17	0	0	0	0	0.01
acral capillary hemangioma	1	0	0	0	0	0	1	0.03	0	0	0	0	0	0.01
apocrine hidrocystoma	1	0	0	0	0	0	1	0.03	0	0	0	0	0	0.01
atypical fibroxanthoma	1	0	0	0	0	0	1	0.03	0	0	0	0	0	0.01
drug hypersensitivity	1	0	0	0	0	0	1	0.03	0	0	0	0	0	0.01
epidermal atrophy	1	0	0	0	0	0	1	0.03	0	0	0	0	0	0.01
fibrous histiocytoma	1	0	0	0	0	0	1	0.03	0	0	0	0	0	0.01
follicular neoplasm	1	0	0	0	0	0	1	0.03	0	0	0	0	0	0.01
suppurative and granulomatous inflammation	1	0	0	0	0	0	1	0.03	0	0	0	0	0	0.01
hematoma	1	0	0	0	0	0	1	0.03	0	0	0	0	0	0.01
hybrid follicular cyst	1	0	0	0	0	0	1	0.03	0	0	0	0	0	0.01
increase in dermal mast cells	1	0	0	0	0	0	1	0.03	0	0	0	0	0	0.01
myrmecia	1	0	0	0	0	0	1	0.03	0	0	0	0	0	0.01
focal necrosis	1	0	0	0	0	0	1	0.03	0	0	0	0	0	0.01
neurodermatitis	1	0	0	0	0	0	1	0.03	0	0	0	0	0	0.01
pityriasis rubra pilaris	1	0	0	0	0	0	1	0.03	0	0	0	0	0	0.01
carcinoma, not otherwise specified	1	0	0	0	0	0	1	0.03	0	0	0	0	0	0.01
